# Supplementary material for: A DNA Sequence Directed Mutual Transcription Regulation of HSF1 and NFIX Involves Novel Heat Sensitive Protein Interactions
Source: PLoS One. 2009 Apr 1;4(4):e5050. doi: 10.1371/journal.pone.0005050 (PMC2660424; doi:10.1371/journal.pone.0005050)
Supplement: Table S1 — List of 150 deregulated reporters (spots representing genes on the microarrays; in genes are represented by more than one reporter) in all six pairs of hybridization with a very high statistical significance (p<0.01). The Genbank ID, GeneOntology functional categories and other relevant information are provided. High B values show higher probability of being differentially expressed. (0.08 MB XLS) [file pone.0005050.s008.xls]

## Sheet: Supplementary table 1
Symbol	Full name / Additional information	Accession number	M value	Folds change	p value	B Value	Gene Ontology Clasification	Cytoband
AADACL1	Arylacetamide deacetylase-like 1	R78137	-0.641	0.641268	0.00547	2.94	molecular function|catalytic activity|IEA|GO:0003824|GOA/IPI|na	3q26.31
ABL2	(arg, Abelson-related gene)	R54305	-0.513	0.700764	0.00589	2.75	molecular function|ATP binding|IEA|GO:0005524|GOA/IPI|na//cellular component|cytoplasm|NR|GO:0005737|GOA/IPI|na//biological process|intracellular signaling cascade|IEA|GO:0007242|GOA/IPI|na//molecular function|phosphatidylinositol 3-kinase activity|IEA|GO:0016303|GOA/IPI|na//cellular component|phosphoinositide 3-kinase complex|IEA|GO:0005942|GOA/IPI|na//biological process|protein amino acid phosp…	1q24-q25
ADAM12	(meltrin alpha)	R24619	0.399	1.31859	0.00966	2.11	biological process|cell adhesion|IEA|GO:0007155|GOA/IPI|na//cellular component|integral to membrane|IEA|GO:0016021|GOA/IPI|na//molecular function|metalloendopeptidase activity|IEA|GO:0004222|GOA/IPI|na//biological process|myoblast fusion|TAS|GO:0007520|GOA/IPI|7566181//cellular component|plasma membrane|TAS|GO:0005886|GOA/IPI|7566181//molecular function|protein binding|IEA|GO:0005515|GOA/IPI|na//…	10q26.3
AKAP12	A kinase (PRKA) anchor protein (gravin) 12	N31391	-0.575	0.671286	0.00486	3.1	biological process|G-protein coupled receptor protein signaling pathway|TAS|GO:0007186|GOA/IPI|10858453//cellular component|cytoplasm|TAS|GO:0005737|GOA/IPI|10858453//molecular function|protein binding|IEA|GO:0005515|GOA/IPI|na//molecular function|protein kinase A binding|TAS|GO:0051018|GOA/IPI|10858453//biological process|protein targeting|IEA|GO:0006605|GOA/IPI|na//biological process|signal tra…	6q24-q25
ANKRD33	Ankyrin repeat domain 33	AA053776	0.495	1.40932	0.00897	2.22		12q13.13
ANXA7	Annexin A7	BQ009475	-0.5	0.707107	0.0055	2.89	molecular function|calcium ion binding|IEA|GO:0005509|GOA/IPI|na//molecular function|calcium-dependent phospholipid binding|IEA|GO:0005544|GOA/IPI|na//biological process|negative regulation of coagulation|IEA|GO:0050819|GOA/IPI|na//molecular function|voltage-gated calcium channel activity|NR|GO:0005245|GOA/IPI|na	10q21.1-q21.2
ARHGAP29	Rho GTPase activating protein 29	BI463792	-0.512	0.70125	0.0193	1.13
ATF4	Activating transcription factor 4 (tax-responsive enhancer element B67)	BQ068278	0.638	1.55617	0.0151	1.49
AXL	AXL receptor tyrosine kinase	W47642	-0.922	0.527777	0.000101	8.96	molecular function|ATP binding|IEA|GO:0005524|GOA/IPI|na//cellular component|integral to plasma membrane|TAS|GO:0005887|GOA/IPI|1656220//biological process|protein amino acid phosphorylation|IEA|GO:0006468|GOA/IPI|na//molecular function|protein serine/threonine kinase activity|IEA|GO:0004674|GOA/IPI|na//molecular function|receptor activity|IEA|GO:0004872|GOA/IPI|na//biological process|regulation …	19q13.1
AXL	AXL receptor tyrosine kinase	R21496	-0.778	0.583175	0.000153	8.17	molecular function|ATP binding|IEA|GO:0005524|GOA/IPI|na//cellular component|integral to plasma membrane|TAS|GO:0005887|GOA/IPI|1656220//biological process|protein amino acid phosphorylation|IEA|GO:0006468|GOA/IPI|na//molecular function|protein serine/threonine kinase activity|IEA|GO:0004674|GOA/IPI|na//molecular function|receptor activity|IEA|GO:0004872|GOA/IPI|na//biological process|regulation …	19q13.1
BLOC1S1	Biogenesis of lysosome-related organelles complex-1, subunit 1	BM811067	0.615	1.53156	0.00417	3.31	biological process|biological process unknown|ND|GO:0000004|GOA/IPI|na//cellular component|cellular component unknown|ND|GO:0008372|GOA/IPI|na//molecular function|molecular function unknown|ND|GO:0005554|GOA/IPI|na	12q13-q14
BMF	Bcl2 modifying factor	AA044013	0.392	1.31221	0.0152	1.47
BVES	Blood vessel epicardial substance	W24052	0.407	1.32593	0.0182	1.23
C1orf133	Chromosome 1 open reading frame 133	W78194	0.364	1.28699	0.0179	1.26
CCND1	Cyclin D1	N40420	-0.737	0.599986	0.00313	3.83	biological process|G1/S transition of mitotic cell cycle|NAS|GO:0000082|GOA/IPI|na//biological process|cytokinesis|IEA|GO:0000910|GOA/IPI|na//cellular component|nucleus|IEA|GO:0005634|GOA/IPI|na//biological process|regulation of cell cycle|IEA|GO:0000074|GOA/IPI|na	11q13
CCND1	Cyclin D1	BQ004942	-0.667	0.629815	0.00966	2.1	biological process|G1/S transition of mitotic cell cycle|NAS|GO:0000082|GOA/IPI|na//biological process|cytokinesis|IEA|GO:0000910|GOA/IPI|na//cellular component|nucleus|IEA|GO:0005634|GOA/IPI|na//biological process|regulation of cell cycle|IEA|GO:0000074|GOA/IPI|na	11q13
CD44	CD44 molecule (Indian blood group)	N24337	-0.381	0.767905	0.0108	1.9
CDCA2	Cell division cycle associated 2	R95735	-0.452	0.731029	0.00811	2.38		8p21.2
CEP250	Centrosomal protein 250kDa	R88035	-0.453	0.730522	0.00706	2.53	cellular component|centrosome|IDA|GO:0005813|GOA/IPI|9647649//biological process|mitotic cell cycle|IDA|GO:0000278|GOA/IPI|12140259//molecular function|protein kinase binding|IPI|GO:0019901|GOA/IPI|9647649//biological process|regulation of centriole-centriole cohesion|IDA|GO:0030997|GOA/IPI|9647649	20q11.22-q12
COL4A2	Collagen, type IV, alpha 2	BQ016959	0.468	1.38319	0.0104	1.95
COL5A2	Collagen, type V, alpha 2	N43019	0.641	1.55941	0.000531	6.33	cellular component|collagen|IEA|GO:0005581|GOA/IPI|na//cellular component|collagen type V|TAS|GO:0005588|GOA/IPI|9425231//cellular component|cytoplasm|IEA|GO:0005737|GOA/IPI|na//molecular function|extracellular matrix structural constituent|NR|GO:0005201|GOA/IPI|na//biological process|phosphate transport|IEA|GO:0006817|GOA/IPI|na	2q14-q32
COL5A2	Collagen, type V, alpha 2	AA122291	0.7	1.6245	0.00384	3.47	cellular component|collagen|IEA|GO:0005581|GOA/IPI|na//cellular component|collagen type V|TAS|GO:0005588|GOA/IPI|9425231//cellular component|cytoplasm|IEA|GO:0005737|GOA/IPI|na//molecular function|extracellular matrix structural constituent|NR|GO:0005201|GOA/IPI|na//biological process|phosphate transport|IEA|GO:0006817|GOA/IPI|na	2q14-q32
CYR61	Cysteine-rich, angiogenic inducer, 61	T92167	-0.678	0.625031	0.00813	2.36	biological process|cell adhesion|IEA|GO:0007155|GOA/IPI|na//biological process|cell proliferation|TAS|GO:0008283|GOA/IPI|9135077//biological process|chemotaxis|IEA|GO:0006935|GOA/IPI|na//cellular component|extracellular region|IEA|GO:0005576|GOA/IPI|na//molecular function|heparin binding|IEA|GO:0008201|GOA/IPI|na//molecular function|insulin-like growth factor binding|IEA|GO:0005520|GOA/IPI|na//bi…	1p31-p22
Data Not Found	Data not found	H15334	-0.941	0.520872	0.000531	6.36
Data Not Found	Data not found	H17836	-0.877	0.544499	0.00321	3.72
Data Not Found	Data not found	R71149	-0.662	0.632002	0.00405	3.38
Data Not Found	Data not found	W20049	-0.499	0.707597	0.00846	2.31
Data Not Found	Data not found	H11407	0.501	1.41519	0.000901	5.61
Data Not Found	Data not found	AA043244	0.727	1.65519	0.00321	3.76
DDIT3	DNA-damage-inducible transcript 3	AA057137	0.591	1.50629	0.0119	1.75
DDIT3	DNA-damage-inducible transcript 3	AA053909	0.922	1.89474	8.42e-05	9.79	biological process|cell cycle arrest|IEA|GO:0007050|GOA/IPI|na//cellular component|nucleus|NR|GO:0005634|GOA/IPI|na//biological process|regulation of transcription, DNA-dependent|TAS|GO:0006355|GOA/IPI|7503811//biological process|response to DNA damage stimulus|TAS|GO:0006974|GOA/IPI|1339368//biological process|transcription|IEA|GO:0006350|GOA/IPI|na//molecular function|transcription corepressor …	12q13.1-q13.2
DERL2	Der1-like domain family, member 2	T99198	0.677	1.59881	0.000506	6.58	cellular component|endoplasmic reticulum|IEA|GO:0005783|GOA/IPI|na//cellular component|integral to membrane|IEA|GO:0016021|GOA/IPI|na	17p
DLD	Dihydrolipoamide dehydrogenase	H12076	-0.611	0.654743	0.00363	3.53	molecular function|FAD binding|IEA|GO:0050660|GOA/IPI|na//molecular function|dihydrolipoyl dehydrogenase activity|TAS|GO:0004148|GOA/IPI|8506365//molecular function|disulfide oxidoreductase activity|IEA|GO:0015036|GOA/IPI|na//biological process|electron transport|IEA|GO:0006118|GOA/IPI|na//cellular component|mitochondrion|TAS|GO:0005739|GOA/IPI|3278312	7q31-q32
DLD	Dihydrolipoamide dehydrogenase	R60374	-0.573	0.672217	0.0158	1.41
DPYSL3	Dihydropyrimidinase-like 3	N42004	0.513	1.42701	0.00986	2.07	molecular function|dihydropyrimidinase activity|TAS|GO:0004157|GOA/IPI|8973361//molecular function|hydrolase activity|IEA|GO:0016787|GOA/IPI|na//biological process|neurogenesis|TAS|GO:0007399|GOA/IPI|9115293//biological process|nucleobase, nucleoside, nucleotide and nucleic acid metabolism|TAS|GO:0006139|GOA/IPI|8973361//biological process|signal transduction|TAS|GO:0007165|GOA/IPI|9115293	5q32
DPYSL3	Dihydropyrimidinase-like 3	BQ067859	0.681	1.60325	0.00427	3.27	molecular function|dihydropyrimidinase activity|TAS|GO:0004157|GOA/IPI|8973361//molecular function|hydrolase activity|IEA|GO:0016787|GOA/IPI|na//biological process|neurogenesis|TAS|GO:0007399|GOA/IPI|9115293//biological process|nucleobase, nucleoside, nucleotide and nucleic acid metabolism|TAS|GO:0006139|GOA/IPI|8973361//biological process|signal transduction|TAS|GO:0007165|GOA/IPI|9115293	5q32
EMP1	Epithelial membrane protein 1	T75112	-0.517	0.698823	0.00303	3.89	biological process|cell death|NR|GO:0008219|GOA/IPI|na//biological process|cell growth|IEA|GO:0016049|GOA/IPI|na//biological process|cell proliferation|TAS|GO:0008283|GOA/IPI|8996089//biological process|development|TAS|GO:0007275|GOA/IPI|8996089//biological process|epidermis development|TAS|GO:0008544|GOA/IPI|7499420//cellular component|integral to membrane|TAS|GO:0016021|GOA/IPI|8884260//cellula…	12p12.3
EPB41L3	Erythrocyte membrane protein band 4.1-like 3	N43838	-0.794	0.576743	0.000101	8.84	molecular function|actin binding|IEA|GO:0003779|GOA/IPI|na//molecular function|binding|IEA|GO:0005488|GOA/IPI|na//biological process|cortical actin cytoskeleton organization and biogenesis|IEA|GO:0030866|GOA/IPI|na//cellular component|cytoplasm|IEA|GO:0005737|GOA/IPI|na//cellular component|cytoskeleton|IEA|GO:0005856|GOA/IPI|na//cellular component|plasma membrane|NAS|GO:0005886|GOA/IPI|9892180//m…	18p11.32
ETV5	(ets-related molecule)	R66676	0.531	1.44493	0.00995	2.04	cellular component|nucleus|IEA|GO:0005634|GOA/IPI|na//biological process|regulation of transcription, DNA-dependent|IEA|GO:0006355|GOA/IPI|na//molecular function|transcription factor activity|TAS|GO:0003700|GOA/IPI|8152800	3q28
FAM107B	Family with sequence similarity 107, member B	N42804	0.485	1.39959	0.0114	1.85
FN1	Fibronectin 1	W20454	0.802	1.74352	0.000174	7.84	biological process|acute-phase response|IEA|GO:0006953|GOA/IPI|na//biological process|cell adhesion|NAS|GO:0007155|GOA/IPI|1423622//biological process|cell migration|NAS|GO:0016477|GOA/IPI|na//molecular function|collagen binding|NAS|GO:0005518|GOA/IPI|3024962//cellular component|extracellular matrix (sensu Metazoa)|NAS|GO:0005578|GOA/IPI|na//molecular function|extracellular matrix structural cons…	2q34
FN1	Fibronectin 1	H03906	0.807	1.74957	0.000101	8.75	biological process|acute-phase response|IEA|GO:0006953|GOA/IPI|na//biological process|cell adhesion|NAS|GO:0007155|GOA/IPI|1423622//biological process|cell migration|NAS|GO:0016477|GOA/IPI|na//molecular function|collagen binding|NAS|GO:0005518|GOA/IPI|3024962//cellular component|extracellular matrix (sensu Metazoa)|NAS|GO:0005578|GOA/IPI|na//molecular function|extracellular matrix structural cons…	2q34
FZD8	Frizzled homolog 8 (Drosophila)	R73422	-0.436	0.739181	0.0152	1.48
GGH	Gamma-glutamyl hydrolase (conjugase, folylpolygammaglutamyl hydrolase)	H09442	-0.406	0.754713	0.0162	1.37
GTPBP2	GTP binding protein 2	N80988	0.662	1.58227	0.00137	5.06	molecular function|GTP binding|IEA|GO:0005525|GOA/IPI|na//molecular function|GTPase activity|TAS|GO:0003924|GOA/IPI|10833435//biological process|protein biosynthesis|IEA|GO:0006412|GOA/IPI|na//biological process|small GTPase mediated signal transduction|TAS|GO:0007264|GOA/IPI|10833435	6p21-p12
HERPUD1	Homocysteine-inducible, endoplasmic reticulum stress-inducible, ubiquitin-like domain member 1	W90284	1.15	2.21914	8.42e-05	9.64	cellular component|endoplasmic reticulum membrane|IDA|GO:0005789|GOA/IPI|10922362//cellular component|integral to membrane|IEA|GO:0016021|GOA/IPI|na//molecular function|molecular function unknown|ND|GO:0005554|GOA/IPI|na//biological process|protein modification|IEA|GO:0006464|GOA/IPI|na//biological process|response to unfolded protein|IEP|GO:0006986|GOA/IPI|10708769,10922362	16q12.2-q13
HSP90B1	Heat shock protein 90kDa beta (Grp94), member 1	W58121	0.759	1.69232	0.0185	1.2
HSPA1A	Heat shock 70kDa protein 1A	N27681	-0.464	0.724973	0.0055	2.86	molecular function|ATP binding|IEA|GO:0005524|GOA/IPI|na//biological process|protein folding|IEA|GO:0006457|GOA/IPI|na//biological process|response to unfolded protein|IEA|GO:0006986|GOA/IPI|na	6p21.3
HSPA8	Heat shock 70kDa protein 8	H62639	-0.955	0.515842	0.000897	5.68	molecular function|ATP binding|IEA|GO:0005524|GOA/IPI|na//molecular function|ATPase activity, coupled|NAS|GO:0042623|GOA/IPI|8530083//cellular component|nucleus|IEA|GO:0005634|GOA/IPI|na//biological process|protein folding|NAS|GO:0006457|GOA/IPI|8530083//biological process|response to unfolded protein|NAS|GO:0006986|GOA/IPI|11093761//molecular function|unfolded protein binding|IEA|GO:0051082|GOA/…	11q24.1
HYOU1	Hypoxia up-regulated 1	AA099134	0.778	1.71475	0.00144	4.88	molecular function|ATP binding|IEA|GO:0005524|GOA/IPI|na//cellular component|endoplasmic reticulum|TAS|GO:0005783|GOA/IPI|9020069//biological process|protein folding|IEA|GO:0006457|GOA/IPI|na//biological process|response to stress|TAS|GO:0006950|GOA/IPI|9020069//molecular function|unfolded protein binding|IEA|GO:0051082|GOA/IPI|na	11q23.1-q23.3
HYOU1	Hypoxia up-regulated 1	N56629	1.13	2.18859	2.82e-06	13.3	molecular function|ATP binding|IEA|GO:0005524|GOA/IPI|na//cellular component|endoplasmic reticulum|TAS|GO:0005783|GOA/IPI|9020069//biological process|protein folding|IEA|GO:0006457|GOA/IPI|na//biological process|response to stress|TAS|GO:0006950|GOA/IPI|9020069//molecular function|unfolded protein binding|IEA|GO:0051082|GOA/IPI|na	11q23.1-q23.3
IGFBP2	Insulin-like growth factor binding protein 2, 36kDa	AA040562	0.423	1.34071	0.00547	2.93	cellular component|extracellular space|NR|GO:0005615|GOA/IPI|na//molecular function|insulin-like growth factor binding|IEA|GO:0005520|GOA/IPI|na//biological process|regulation of cell growth|IEA|GO:0001558|GOA/IPI|na	2q33-q34
IQCG	IQ motif containing G	AA043562	0.431	1.34817	0.0055	2.89		3q29
ISOC2	Isochorismatase domain containing 2	H50475	0.547	1.46104	0.0099	2.06	molecular function|catalytic activity|IEA|GO:0003824|GOA/IPI|na//biological process|metabolism|IEA|GO:0008152|GOA/IPI|na	19q13.42
LACTB	Lactamase, beta	R72146	-0.515	0.699793	0.00417	3.3	molecular function|hydrolase activity|IEA|GO:0016787|GOA/IPI|na//cellular component|integral to membrane|IEA|GO:0016021|GOA/IPI|na//biological process|response to antibiotic|IEA|GO:0046677|GOA/IPI|na	15q22.1
LARP6	La ribonucleoprotein domain family, member 6	BF973526	0.606	1.52203	0.00139	4.96	molecular function|RNA binding|IEA|GO:0003723|GOA/IPI|na//biological process|RNA processing|IEA|GO:0006396|GOA/IPI|na//biological process|RNA-nucleus export|IEA|GO:0006405|GOA/IPI|na//cellular component|cytoplasm|IEA|GO:0005737|GOA/IPI|na//cellular component|nucleus|IEA|GO:0005634|GOA/IPI|na//cellular component|ribonucleoprotein complex|IEA|GO:0030529|GOA/IPI|na	15q23
LCP1	Lymphocyte cytosolic protein 1 (L-plastin)	AV712586	-0.542	0.686818	0.0143	1.56
LOC730607	(FRA-1)	T82817	-0.535	0.690159	0.00948	2.13
MEGF8	Multiple EGF-like-domains 8	R97175	0.45	1.36604	0.0116	1.82
MMP2	(gelatinase A, 72kDa gelatinase, 72kDa type IV collagenase)	BQ026971	0.854	1.80751	0.000265	7.3	molecular function|calcium ion binding|IEA|GO:0005509|GOA/IPI|na//biological process|collagen catabolism|IEA|GO:0030574|GOA/IPI|na//cellular component|extracellular matrix (sensu Metazoa)|IEA|GO:0005578|GOA/IPI|na//cellular component|extracellular space|TAS|GO:0005615|GOA/IPI|2834383//molecular function|gelatinase A activity|TAS|GO:0004228|GOA/IPI|2834383//molecular function|zinc ion binding|TAS|…	16q13-q21
MRC2	Mannose receptor, C type 2	W68492	0.552	1.46612	0.00899	2.21	biological process|endocytosis|IEA|GO:0006897|GOA/IPI|na//cellular component|integral to membrane|IEA|GO:0016021|GOA/IPI|na//molecular function|kinase activity|IEA|GO:0016301|GOA/IPI|na//molecular function|receptor activity|IEA|GO:0004872|GOA/IPI|na//molecular function|sugar binding|IEA|GO:0005529|GOA/IPI|na	17q23.2
MSN	Moesin	N29131	-0.629	0.646624	0.00195	4.43	molecular function|binding|IEA|GO:0005488|GOA/IPI|na//biological process|cell motility|NR|GO:0006928|GOA/IPI|na//cellular component|cytoplasm|IEA|GO:0005737|GOA/IPI|na//molecular function|cytoskeletal protein binding|IEA|GO:0008092|GOA/IPI|na//cellular component|cytoskeleton|TAS|GO:0005856|GOA/IPI|1924289//cellular component|plasma membrane|TAS|GO:0005886|GOA/IPI|1924289,8188263//molecular functi…	Xq11.2-q12
NAIP	NLR family, apoptosis inhibitory protein	H21071	-0.494	0.710054	0.00321	3.74	biological process|anti-apoptosis|IEA|GO:0006916|GOA/IPI|8552191//biological process|anti-apoptosis|TAS|GO:0006916|GOA/IPI|8552191//biological process|apoptosis|IEA|GO:0006915|GOA/IPI|na//cellular component|intracellular|IEA|GO:0005622|GOA/IPI|na//biological process|neurogenesis|TAS|GO:0007399|GOA/IPI|7813013//molecular function|nucleoside-triphosphatase activity|IEA|GO:0017111|GOA/IPI|na//molecu…	5q13.1
NEXN	Nexilin (F actin binding protein)	AA128133	-0.436	0.739181	0.0158	1.41
NF2	(bilateral acoustic neuroma)	H53969	-0.583	0.667574	0.00148	4.8	molecular function|binding|IEA|GO:0005488|GOA/IPI|na//biological process|cell cycle|IEA|GO:0007049|GOA/IPI|na//cellular component|cytoplasm|IEA|GO:0005737|GOA/IPI|na//molecular function|cytoskeletal protein binding|IEA|GO:0008092|GOA/IPI|na//cellular component|cytoskeleton|IEA|GO:0005856|GOA/IPI|8379998//cellular component|cytoskeleton|TAS|GO:0005856|GOA/IPI|8379998//biological process|negative r…	22q12.2
NNMT	Nicotinamide N-methyltransferase	W03376	0.525	1.43893	0.00321	3.7	molecular function|methyltransferase activity|IEA|GO:0008168|GOA/IPI|na//molecular function|nicotinamide N-methyltransferase activity|TAS|GO:0008112|GOA/IPI|8182091//molecular function|transferase activity|IEA|GO:0016740|GOA/IPI|na	11q23.1
NT5DC2	5'-nucleotidase domain containing 2	R23072	0.765	1.69937	0.00897	2.22		3p21.1
NT5E	5'-nucleotidase, ecto (CD73)	H82585	-0.717	0.608361	0.00113	5.33	molecular function|5'-nucleotidase activity|TAS|GO:0008253|GOA/IPI|2129526//biological process|DNA metabolism|TAS|GO:0006259|GOA/IPI|2129526//molecular function|hydrolase activity, acting on ester bonds|IEA|GO:0016788|GOA/IPI|na//cellular component|membrane|IEA|GO:0016020|GOA/IPI|na//cellular component|membrane fraction|TAS|GO:0005624|GOA/IPI|2129526//molecular function|nucleotide binding|IEA|GO:…	6q14-q21
PDIA4	Protein disulfide isomerase family A, member 4	BG818939	0.94	1.91853	0.00157	4.7	biological process|electron transport|IEA|GO:0006118|GOA/IPI|na//molecular function|electron transporter activity|IEA|GO:0005489|GOA/IPI|na//cellular component|endoplasmic reticulum lumen|TAS|GO:0005788|GOA/IPI|2295602//molecular function|isomerase activity|IEA|GO:0016853|GOA/IPI|na//molecular function|protein disulfide isomerase activity|IEA|GO:0003756|GOA/IPI|na//biological process|protein secr…	7q35
PDIA4	Protein disulfide isomerase family A, member 4	AA071197	0.953	1.93589	0.00148	4.82	biological process|electron transport|IEA|GO:0006118|GOA/IPI|na//molecular function|electron transporter activity|IEA|GO:0005489|GOA/IPI|na//cellular component|endoplasmic reticulum lumen|TAS|GO:0005788|GOA/IPI|2295602//molecular function|isomerase activity|IEA|GO:0016853|GOA/IPI|na//molecular function|protein disulfide isomerase activity|IEA|GO:0003756|GOA/IPI|na//biological process|protein secr…	7q35
PDIA4	Protein disulfide isomerase family A, member 4	AA035349	1.14	2.20381	0.00186	4.49	biological process|electron transport|IEA|GO:0006118|GOA/IPI|na//molecular function|electron transporter activity|IEA|GO:0005489|GOA/IPI|na//cellular component|endoplasmic reticulum lumen|TAS|GO:0005788|GOA/IPI|2295602//molecular function|isomerase activity|IEA|GO:0016853|GOA/IPI|na//molecular function|protein disulfide isomerase activity|IEA|GO:0003756|GOA/IPI|na//biological process|protein secr…	7q35
PHYHD1	Phytanoyl-CoA dioxygenase domain containing 1	H10126	-0.457	0.7285	0.0158	1.43
PLAUR	Plasminogen activator, urokinase receptor	T75241	-0.44	0.737135	0.0191	1.16
PLOD2	Procollagen-lysine, 2-oxoglutarate 5-dioxygenase 2	N42170	0.375	1.29684	0.0193	1.13
POSTN	Periostin, osteoblast specific factor	W35228	0.65	1.56917	0.00343	3.6	biological process|cell adhesion|IDA|GO:0007155|GOA/IPI|12235007//biological process|cell adhesion|IEA|GO:0007155|GOA/IPI|12235007//cellular component|extracellular matrix (sensu Metazoa)|IEA|GO:0005578|GOA/IPI|na//cellular component|extracellular matrix (sensu Metazoa)|ISS|GO:0005578|GOA/IPI|na//molecular function|heparin binding|ISS|GO:0008201|GOA/IPI|na//molecular function|protein binding|IEA|…	13q13.3
Proper annotation not available	Transcribed locus	H09086	-0.663	0.631564	0.00477	3.14
Proper annotation not available	(from clone DKFZp434P228)	R60831	-0.517	0.698823	0.00573	2.79
Proper annotation not available	Transcribed locus	AA126193	0.475	1.38992	0.00303	3.87
Proper annotation not available	CDNA clone IMAGE:30332316	W56466	0.476	1.39088	0.00139	5.01
Proper annotation not available	Transcribed locus	R07212	0.541	1.45498	0.00995	2.03
Proper annotation not available	Transcribed locus	R21229	0.709	1.63467	0.000515	6.45
Proper annotation not available	Transcribed locus	AA074263	0.76	1.69349	0.00321	3.71
PRSS23	Protease, serine, 23	BI223002	-0.612	0.654289	0.00321	3.75	molecular function|chymotrypsin activity|IEA|GO:0004263|GOA/IPI|na//molecular function|peptidase activity|IEA|GO:0008233|GOA/IPI|na//biological process|proteolysis and peptidolysis|IEA|GO:0006508|GOA/IPI|na//molecular function|trypsin activity|IEA|GO:0004295|GOA/IPI|na	11q14.1
PSPH	Phosphoserine phosphatase	H38879	0.704	1.62902	0.00234	4.2	biological process|L-serine biosynthesis|IEA|GO:0006564|GOA/IPI|na//biological process|amino acid biosynthesis|IEA|GO:0008652|GOA/IPI|na//molecular function|hydrolase activity|IEA|GO:0016787|GOA/IPI|na//molecular function|magnesium ion binding|IEA|GO:0000287|GOA/IPI|na//biological process|metabolism|IEA|GO:0008152|GOA/IPI|na//molecular function|phosphoserine phosphatase activity|TAS|GO:0004647|GO…	7p15.2-p15.1
PTRF	Polymerase I and transcript release factor	W47251	-0.732	0.602069	0.000355	6.96	cellular component|membrane|IEA|GO:0016020|GOA/IPI|na//cellular component|nucleus|IEA|GO:0005634|GOA/IPI|na//molecular function|rRNA binding|IEA|GO:0019843|GOA/IPI|na//biological process|regulation of transcription, DNA-dependent|IEA|GO:0006355|GOA/IPI|na//biological process|transcription|IEA|GO:0006350|GOA/IPI|na//biological process|transcription termination|IEA|GO:0006353|GOA/IPI|na	17q21.31
PYHIN1	Pyrin and HIN domain family, member 1	N31546	0.484	1.39862	0.00813	2.36		1q23.1
RANGAP1	Ran GTPase activating protein 1	R88458	-0.37	0.773782	0.0137	1.61
S100A2	calcium binding protein A2	H64555	0.62	1.53688	0.00342	3.62	biological process|biological process unknown|ND|GO:0000004|GOA/IPI|na//molecular function|calcium ion binding|NAS|GO:0005509|GOA/IPI|9481475//cellular component|cellular component unknown|ND|GO:0008372|GOA/IPI|na	1q21
SDC4	Syndecan 4	AA128572	-0.468	0.722966	0.00888	2.25	biological process|biological process unknown|ND|GO:0000004|GOA/IPI|na//molecular function|cytoskeletal protein binding|IEA|GO:0008092|GOA/IPI|na//cellular component|integral to plasma membrane|NAS|GO:0005887|GOA/IPI|1500433//cellular component|membrane|IEA|GO:0016020|GOA/IPI|na	20q12
SEL1L	Sel-1 suppressor of lin-12-like (C. elegans)	BG108202	0.737	1.66671	0.0119	1.79
SLC39A14	(zinc transporter), member 14	BQ008734	0.57	1.48452	0.0039	3.44	cellular component|integral to membrane|IEA|GO:0016021|GOA/IPI|na//cellular component|membrane|IEA|GO:0016020|GOA/IPI|na//biological process|metal ion transport|IEA|GO:0030001|GOA/IPI|na//molecular function|metal ion transporter activity|IEA|GO:0046873|GOA/IPI|na//biological process|transport|IEA|GO:0006810|GOA/IPI|na	8p21.3
SLC7A1	Solute carrier family 7 (cationic amino acid transporter, y+ system), member 1	BG818724	0.435	1.35191	0.0193	1.12
SLC7A11	Solute carrier family 7, (cationic amino acid transporter, y+ system) member 11	R12054	0.796	1.73628	0.000515	6.48	molecular function|amino acid permease activity|IEA|GO:0015359|GOA/IPI|na//biological process|amino acid transport|IEA|GO:0006865|GOA/IPI|na//molecular function|cystine:glutamate antiporter activity|TAS|GO:0015327|GOA/IPI|10206947//cellular component|integral to membrane|IEA|GO:0016021|GOA/IPI|10206947//cellular component|integral to membrane|TAS|GO:0016021|GOA/IPI|10206947//cellular component|me…	4q28-q32
SLFN5	Schlafen family member 5	W89140	0.817	1.76174	0.00563	2.82		17q12
STX5	Syntaxin 5	H19945	0.543	1.457	0.00487	3.09	cellular component|Golgi apparatus|IEA|GO:0005794|GOA/IPI|na//cellular component|integral to membrane|IEA|GO:0016021|GOA/IPI|na//biological process|intracellular protein transport|IEA|GO:0006886|GOA/IPI|na//cellular component|membrane|IEA|GO:0016020|GOA/IPI|na//molecular function|protein transporter activity|IEA|GO:0008565|GOA/IPI|na//biological process|transport|IEA|GO:0006810|GOA/IPI|na//biolog…	11q12.3
SYNJ2	Synaptojanin 2	AA057058	-0.618	0.651574	0.00656	2.61	molecular function|RNA binding|IEA|GO:0003723|GOA/IPI|na//molecular function|hydrolase activity|IEA|GO:0016787|GOA/IPI|na//molecular function|phosphoinositide 5-phosphatase activity|IEA|GO:0004439|GOA/IPI|na	6q25.3
SYVN1	Synovial apoptosis inhibitor 1, synoviolin	R86741	0.594	1.50943	0.00656	2.61	biological process|protein ubiquitination|IEA|GO:0016567|GOA/IPI|na//cellular component|ubiquitin ligase complex|IEA|GO:0000151|GOA/IPI|na//molecular function|ubiquitin-protein ligase activity|IEA|GO:0004842|GOA/IPI|na//molecular function|zinc ion binding|IEA|GO:0008270|GOA/IPI|na	11q13
TGFBI	Transforming growth factor, beta-induced, 68kDa	BE907455	1.06	2.08493	0.0185	1.2
TK1	Thymidine kinase 1, soluble	BQ066768	-0.422	0.746389	0.0147	1.53
TUBE1	Tubulin, epsilon 1	BG108376	0.606	1.52203	0.00186	4.5	molecular function|GTP binding|IEA|GO:0005525|GOA/IPI|na//molecular function|GTPase activity|IEA|GO:0003924|GOA/IPI|na//biological process|centrosome cycle|TAS|GO:0007098|GOA/IPI|10620804//cellular component|microtubule|IEA|GO:0005874|GOA/IPI|na//biological process|microtubule-based movement|IEA|GO:0007018|GOA/IPI|na//cellular component|pericentriolar material|TAS|GO:0000242|GOA/IPI|10620804//cel…	6q21
TXNDC4	Thioredoxin domain containing 4 (endoplasmic reticulum)	BM452885	0.409	1.32777	0.0119	1.77
TXNDC4	Thioredoxin domain containing 4 (endoplasmic reticulum)	R91050	0.447	1.3632	0.0194	1.11
Unidentified clone		Unidentified clone	-1.05	0.482968	0.000265	7.28
Unidentified clone		Unidentified clone	-0.89	0.539614	0.000736	5.9
Unidentified clone		Unidentified clone	-0.8	0.574349	0.00111	5.38
Unidentified clone		Unidentified clone	-0.754	0.592957	0.00113	5.29
Unidentified clone	Data not found	Unidentified clone	-0.664	0.631126	0.0158	1.41
Unidentified clone	Data not found	N/A:BI715153	-0.634	0.644387	0.0163	1.36
Unidentified clone		Unidentified clone	-0.616	0.652477	0.0071	2.51
Unidentified clone	Data not found	R70121	-0.542	0.686818	0.0125	1.7
Unidentified clone	Data not found	No_seq:	-0.509	0.702709	0.0211	1.01
Unidentified clone	Data not found	No_seq:	-0.502	0.706127	0.0119	1.76
Unidentified clone		Unidentified clone	-0.467	0.723467	0.00934	2.16
Unidentified clone	Data not found	No_seq:	0.398	1.31768	0.0104	1.96
Unidentified clone	Data not found	No_seq:	0.42	1.33793	0.0185	1.21
Unidentified clone	Data not found	Unresolved	0.429	1.3463	0.0205	1.05
Unidentified clone		Unidentified clone	0.454	1.36983	0.00502	3.05
Unidentified clone		Unidentified clone	0.46	1.37554	0.00621	2.68
Unidentified clone		Unidentified clone	0.471	1.38607	0.00417	3.3
Unidentified clone	Data not found	AA115070	0.487	1.40153	0.0205	1.04
Unidentified clone		Unidentified clone	0.494	1.40834	0.00923	2.18
Unidentified clone		Unidentified clone	0.496	1.4103	0.000901	5.61
Unidentified clone	Data not found	N/A:BM771973	0.499	1.41323	0.0177	1.27
Unidentified clone		Unidentified clone	0.502	1.41618	0.0055	2.87
Unidentified clone		Unidentified clone	0.506	1.42011	0.00999	2.01
Unidentified clone	CDNA FLJ34034 fis, clone FCBBF2004671	H90234	0.524	1.43794	0.0193	1.13
Unidentified clone	Data not found	No_seq:	0.549	1.46307	0.0101	1.99
Unidentified clone		Unidentified clone	0.569	1.48349	0.00997	2.02
Unidentified clone		Unidentified clone	0.572	1.48658	0.00405	3.37
Unidentified clone		Unidentified clone	0.579	1.49381	0.000638	6.12
Unidentified clone		Unidentified clone	0.604	1.51992	0.00557	2.84
Unidentified clone	Transcribed locus	AA044015	0.608	1.52414	0.0161	1.38
Unidentified clone		Unidentified clone	0.615	1.53156	0.0013	5.14
Unidentified clone		Unidentified clone	0.629	1.54649	0.00234	4.2
Unidentified clone		Unidentified clone	0.647	1.56591	0.00151	4.76
Unidentified clone		Unidentified clone	0.673	1.59438	0.00213	4.32
Unidentified clone		Unidentified clone	0.673	1.59438	0.000161	8.03
Unidentified clone		Unidentified clone	0.677	1.59881	0.00507	3.03
Unidentified clone		Unidentified clone	0.69	1.61328	0.00247	4.13
Unidentified clone		Unidentified clone	0.706	1.63127	0.000174	7.79
Unidentified clone		Unidentified clone	0.756	1.6888	0.00441	3.22
Unidentified clone		Unidentified clone	0.766	1.70055	0.000724	5.96
Unidentified clone		Unidentified clone	0.781	1.71832	0.00139	4.99
Unidentified clone		Unidentified clone	0.874	1.83274	0.000153	8.24
Unidentified clone		Unidentified clone	1.03	2.04202	0.00285	3.97
VCAN	Versican	N50313	0.73	1.65864	0.000101	8.79	molecular function|calcium ion binding|IEA|GO:0005509|GOA/IPI|na//biological process|cell recognition|TAS|GO:0008037|GOA/IPI|2583089//biological process|development|TAS|GO:0007275|GOA/IPI|2583089//cellular component|extracellular matrix (sensu Metazoa)|TAS|GO:0005578|GOA/IPI|2583089//molecular function|hyaluronic acid binding|TAS|GO:0005540|GOA/IPI|2583089//molecular function|sugar binding|IEA|GO…	5q14.3
WBP1	WW domain binding protein 1	W24575	0.427	1.34443	0.0119	1.78
WIPI1	WD repeat domain, phosphoinositide interacting 1	H26565	0.716	1.64262	0.00141	4.92		17q24.2
XBP1	X-box binding protein 1	R80353	0.608	1.52414	0.00601	2.72	biological process|immune response|TAS|GO:0006955|GOA/IPI|1718857//cellular component|nucleus|IEA|GO:0005634|GOA/IPI|na//biological process|regulation of transcription, DNA-dependent|IEA|GO:0006355|GOA/IPI|na//biological process|transcription|IEA|GO:0006350|GOA/IPI|na//molecular function|transcription factor activity|TAS|GO:0003700|GOA/IPI|1718857,2321018	22q12.1|22q12
ZNF12	Zinc finger protein 12	BG679385	-0.395	0.760489	0.0055	2.87	molecular function|DNA binding|IEA|GO:0003677|GOA/IPI|na//cellular component|nucleus|IEA|GO:0005634|GOA/IPI|na//biological process|regulation of transcription, DNA-dependent|IEA|GO:0006355|GOA/IPI|na//molecular function|zinc ion binding|IEA|GO:0008270|GOA/IPI|na	7p22.1
