# Supplementary material for: A DNA Sequence Directed Mutual Transcription Regulation of HSF1 and NFIX Involves Novel Heat Sensitive Protein Interactions
Source: PLoS One. 2009 Apr 1;4(4):e5050. doi: 10.1371/journal.pone.0005050 (PMC2660424; doi:10.1371/journal.pone.0005050)
Supplement: Table S2 — Results of search for different full NFI binding sites in the 3 Kb upstream sequences from transcription start sites of 97 deregulated genes and 137 control genes. The deregulated genes are those with very high B value (B value>1, p value<0.025) as shown in table S1. The control genes are the genes represented on the microarrays with lowest B values (from the bottom of the list of all genes on the microarray, arranged by decreasing probability of being differentially expressed). Only for these numbers of genes reliable sequence could be obtained and only matches are shown. (0.05 MB XLS) [file pone.0005050.s009.xls]

## Sheet: Export Summary
	This document was exported from Numbers '08. Each table was converted to an Excel worksheet.
	Numbers Sheet Name	Numbers Table Name	Excel Worksheet Name
	Pattern 1
		Summary	Pattern 1 - Summary
		Deregulated	Pattern 1 - Deregulated
		Control	Pattern 1 - Control
	Pattern 2
		Summary	Pattern 2 - Summary
		Deregulated	Pattern 2 - Deregulated
		Control	Pattern 2 - Control
	Pattern 3
		Summary	Pattern 3 - Summary
		Deregulated	Pattern 3 - Deregulated
		Control	Pattern 3 - Control

## Sheet: Pattern 1 - Summary
	# Sequences	# Matching seqs	Percentage	# Hits	Pattern
Deregulated	91	6	6.59341	6	YGGMNNNNNGCCAA
Control	137	3	2.18978	3	YGGMNNNNNGCCAA

## Sheet: Pattern 1 - Deregulated
Deregulated Hits
SeqID	Start	End	Matching Seq
HSP7C_HUMAN	-372	-359	atacTGGAAGCACGCCAAgaac
MOES_HUMAN	-2546	-2533	ctggTGGAAAAGGGCCAAtggc
LYOX_HUMAN	-2564	-2551	cacaTGGAAGCTCGCCAAtgtg
ETV5	-2691	-2678	actgCGGAGCTCCGCCAAgcgt
LARP2	-1822	-1809	gccaCGGCGCCCAGCCAAggta
WBP1_HUMAN	-462	-449	ttttCGGAATGACGCCAAaggc

## Sheet: Pattern 1 - Control
Control Hits
SeqID	Start	End	Matching Seq
AT5G3_HUMAN	-441	-428	ttccCGGCTAGTTGCCAAtaaa
FN3K_HUMAN	-1760	-1747	cacaTGGCACCCGGCCAAgcag
ICAM2_HUMAN	-1356	-1343	ggaaTGGAGCTTGGCCAAagtc

## Sheet: Pattern 2 - Summary
	# Sequences	# Matching seqs	Percentage	# Hits	Pattern
Deregulated	91	16	17.5824	16	TGGMNNNNNNCCAA
Control	137	14	10.219	15	TGGMNNNNNNCCAA

## Sheet: Pattern 2 - Deregulated
Deregulated Hits
SeqID	Start	End	Matching Seq
ANKRD33	-1185	-1172	tctgTGGACCAAGACCAAtcca
FBN1	-1917	-1904	tataTGGATAATGCCCAAtgat
NF2	-611	-598	ttggTGGAGTCACCCCAAagga
HSP7C_HUMAN	-372	-359	atacTGGAAGCACGCCAAgaac
HSP71_HUMAN	-1060	-1047	gaaaTGGAGGAATCCCAAatgc
MOES_HUMAN	-2546	-2533	ctggTGGAAAAGGGCCAAtggc
PLOD2	-2847	-2834	aatgTGGATTGTTTCCAAatct
E41L3_HUMAN	-2353	-2340	aaaaTGGATAGAGCCCAAcaac
LYOX_HUMAN	-2564	-2551	cacaTGGAAGCTCGCCAAtgtg
ADAM12	-1039	-1026	tgttTGGAGAAACACCAAtgaa
FZD8_HUMAN	-1938	-1925	tcgcTGGCGGTGGCCCAAgcgg
CDCA2	-1381	-1368	gagcTGGCTCTTACCCAAtcag
HBV	-1561	-1548	caggTGGAGGGACCCCAAgtcc
NNMT_HUMAN	-2946	-2933	aaaaTGGCTTTTATCCAAaagg
PTRF_HUMAN	-1644	-1631	caacTGGCAGATTACCAActta
MRC2_HUMAN	-1639	-1626	ggtcTGGCTGCTAACCAAaggg

## Sheet: Pattern 2 - Control
Control Hits
SeqID	Start	End	Matching Seq
CPXM1_HUMAN	-2239	-2226	aactTGGCTTGTTCCCAAatct
DUS18_HUMAN	-356	-343	caaaTGGCAAGTCCCCAAgtct
HBA_HUMAN	-787	-774	gtgcTGGCTAAGCCCCAAgtca
AT5G3_HUMAN	-2299	-2286	gaatTGGAGTAACACCAAccca
DLRB1_HUMAN	-2077	-2064	gagcTGGAATAGGACCAAgaat
DLRB1_HUMAN	-234	-221	gctgTGGAAAATTCCCAActcc
PKNX2_HUMAN	-2261	-2248	acttTGGATAGGGCCCAAgggc
FN3K_HUMAN	-1760	-1747	cacaTGGCACCCGGCCAAgcag
MMRN1_HUMAN	-2892	-2879	aaggTGGAAAAGAACCAAaccc
CLD4_HUMAN	-1558	-1545	tgccTGGAATGTCACCAAgccc
Q8NEL9-2	-2626	-2613	caccTGGCTCTAGACCAAgata
ICAM2_HUMAN	-1356	-1343	ggaaTGGAGCTTGGCCAAagtc
NP_001025034.1	-2852	-2839	gctaTGGCAGCCTTCCAAgaca
THAP7_HUMAN	-1354	-1341	gctgTGGACCAGTTCCAAcact
ZHX1_HUMAN	-1890	-1877	gccaTGGACCAGTACCAAtcca

## Sheet: Pattern 3 - Summary
	# Sequences	# Matching seqs	Percentage	# Hits	Pattern
Deregulated	91	49	53.8462	91	TGGMNNNNNNCCA
Control	137	58	42.3358	104	TGGMNNNNNNCCA

## Sheet: Pattern 3 - Deregulated
Deregulated Hits
SeqID	Start	End	Matching Seq
PDIA4_HUMAN	-2389	-2377	gcagTGGCGCAATCCCAgctc
IBP2_HUMAN	-931	-919	taaaTGGCCTTACCCCAgagc
MMP2_HUMAN	-2242	-2230	aggcTGGATTTAGCCCAcagg
MMP2_HUMAN	-2910	-2898	aagcTGGCCAAGACCCAccaa
MMP2_HUMAN	-2112	-2100	ctccTGGCCCAGCCCCActgg
IQCG_HUMAN	-2075	-2063	ccccTGGATATACTCCAtacg
IQCG_HUMAN	-1859	-1847	actgTGGCTGGAGCCCAgaga
IQCG_HUMAN	-988	-976	acatTGGAAACTCACCActca
IQCG_HUMAN	-2075	-2063	cgtaTGGAGTATATCCAgggg
IQCG_HUMAN	-203	-191	ggagTGGAGCAGTCCCAgagg
BMF_HUMAN	-2907	-2895	tcccTGGCAGCGGCCCAgccc
BMF_HUMAN	-1418	-1406	cacgTGGCTGCTTGCCAtcct
BMF_HUMAN	-1418	-1406	aggaTGGCAAGCAGCCAcgtg
ANKRD33	-1185	-1173	tctgTGGACCAAGACCAatcc
DDIT3_HUMAN	-1035	-1023	gttcTGGAAGAGGTCCAgact
DDIT3_HUMAN	-150	-138	gatgTGGCTGTATTCCAgtac
DDIT3_HUMAN	-1035	-1023	agtcTGGACCTCTTCCAgaac
DDIT3_HUMAN	-150	-138	gtacTGGAATACAGCCAcatc
SYNJ2_HUMAN	-2756	-2744	aacaTGGCAAAACCCCAtctc
DDIT3_HUMAN	-1035	-1023	gttcTGGAAGAGGTCCAgact
DDIT3_HUMAN	-150	-138	gatgTGGCTGTATTCCAgtac
DDIT3_HUMAN	-1035	-1023	agtcTGGACCTCTTCCAgaac
DDIT3_HUMAN	-150	-138	gtacTGGAATACAGCCAcatc
PDIA4_HUMAN	-2389	-2377	gcagTGGCGCAATCCCAgctc
HYOU1	-362	-350	tcccTGGCCGCACCCCAggtg
FBN1	-1916	-1904	tataTGGATAATGCCCAatga
IBP5_HUMAN	-827	-815	aaacTGGCTGGCAGCCAgggg
IBP5_HUMAN	-827	-815	ccccTGGCTGCCAGCCAgttt
SDC4_HUMAN	-1423	-1411	agagTGGCTGAGGCCCAccgc
LARP6_HUMAN	-2611	-2599	gagtTGGACTTCTCCCAtgaa
SEL1L_HUMAN	-2582	-2570	gactTGGAACTTCCCCAggaa
PDIA4_HUMAN	-2389	-2377	gcagTGGCGCAATCCCAgctc
ARHGAP29	-1438	-1426	cagaTGGCCCGAGCCCAggag
ARHGAP29	-2437	-2425	ttccTGGACCATCCCCAtccc
ANXA7_HUMAN	-1139	-1127	ctacTGGAAGTTTTCCAttta
ANXA7_HUMAN	-2316	-2304	attaTGGCCAACACCCAcact
ANXA7_HUMAN	-1139	-1127	taaaTGGAAAACTTCCAgtag
ANXA7_HUMAN	-250	-238	gagaTGGAGTTTCACCAtgtt
MMP2_HUMAN	-2242	-2230	aggcTGGATTTAGCCCAcagg
MMP2_HUMAN	-2910	-2898	aagcTGGCCAAGACCCAccaa
MMP2_HUMAN	-2112	-2100	ctccTGGCCCAGCCCCActgg
NUP188	-241	-229	gagcTGGCGCCCGGCCAcccc
NUP188	-241	-229	ggggTGGCCGGGCGCCAgctc
DLDH_HUMAN	-874	-862	ttatTGGAAGTCTACCAccca
DLDH_HUMAN	-469	-457	ttctTGGATGAGACCCAgaga
STX5_HUMAN	-1506	-1494	gtctTGGCAGCAGCCCAtggc
Baculoviral	-398	-386	ctccTGGATGTGAGCCActgc
Baculoviral	-437	-425	aacaTGGCAAAACCCCAtctc
Baculoviral	-398	-386	gcagTGGCTCACATCCAggag
PSPH	-1676	-1664	aacaTGGCAAAACCCCAtctc
ISOC2_HUMAN	-417	-405	ggggTGGATGGTAACCAgggc
ISOC2_HUMAN	-239	-227	cgtgTGGATGTGGCCCAgaag
NF2	-611	-599	ttggTGGAGTCACCCCAaagg
HSP7C_HUMAN	-371	-359	ttctTGGCGTGCTTCCAgtat
HSP7C_HUMAN	-371	-359	atacTGGAAGCACGCCAagaa
S100A2	-1787	-1775	ggaaTGGCAAGAGGCCAgggt
S100A2	-1787	-1775	acccTGGCCTCTTGCCAttcc
5NTD_HUMAN	-1030	-1018	aatgTGGACTCATACCAcata
HSP71_HUMAN	-1060	-1048	gaaaTGGAGGAATCCCAaatg
MOES_HUMAN	-2546	-2534	ctggTGGAAAAGGGCCAatgg
MOES_HUMAN	-625	-613	tccaTGGATGGAAGCCAtaga
MOES_HUMAN	-2546	-2534	ccatTGGCCCTTTTCCAccag
MOES_HUMAN	-625	-613	tctaTGGCTTCCATCCAtgga
AKA12_HUMAN	-901	-889	gtgcTGGAAGTTACCCAtcca
PLOD2	-2847	-2835	aatgTGGATTGTTTCCAaatc
PLOD2	-658	-646	agtcTGGCGAGGTCCCAgtca
PLOD2	-2847	-2835	gattTGGAAACAATCCAcatt
E41L3_HUMAN	-2352	-2340	aaaaTGGATAGAGCCCAacaa
OXRP_HUMAN	-362	-350	tcccTGGCCGCACCCCAggtg
LYOX_HUMAN	-2563	-2551	acatTGGCGAGCTTCCAtgtg
LYOX_HUMAN	-594	-582	atttTGGCGTCGCCCCAtggc
LYOX_HUMAN	-2563	-2551	cacaTGGAAGCTCGCCAatgt
LYOX_HUMAN	-1963	-1951	aacaTGGCAAAACCCCAtctc
ADAM12	-1192	-1180	aggaTGGCTGATGCCCAccct
ADAM12	-1038	-1026	tgttTGGAGAAACACCAatga
DLDH_HUMAN	-874	-862	ttatTGGAAGTCTACCAccca
DLDH_HUMAN	-469	-457	ttctTGGATGAGACCCAgaga
LACTB	-2482	-2470	agacTGGAAGTCCACCAggac
FZD8_HUMAN	-1938	-1926	tcgcTGGCGGTGGCCCAagcg
CDCA2	-1380	-1368	gagcTGGCTCTTACCCAatca
HBV	-1560	-1548	caggTGGAGGGACCCCAagtc
PLAUR	-2951	-2939	gacaTGGCGAAACCCCAtctc
CYR61	-1444	-1432	ccacTGGAAGCCTCCCAtttt
CYR61	-1029	-1017	cgtcTGGCAAATTCCCAggca
NNMT_HUMAN	-2946	-2934	aaaaTGGCTTTTATCCAaaag
NNMT_HUMAN	-2946	-2934	ctttTGGATAAAAGCCAtttt
PTRF_HUMAN	-1644	-1632	caacTGGCAGATTACCAactt
PTRF_HUMAN	-1376	-1364	aacaTGGAGAAACCCCAtctc
PTRF_HUMAN	-239	-227	tggcTGGCCCCACCCCAgaaa
MRC2_HUMAN	-1639	-1627	ggtcTGGCTGCTAACCAaagg
HERP1_HUMAN	-182	-170	tctgTGGCTGCCGCCCAttgg

## Sheet: Pattern 3 - Control
Control Hits
SeqID	Start	End	Matching Seq
FYV1_HUMAN	-1817	-1805	gggaTGGCAAGATCCCAtaca
Q8NFD5-3	-1135	-1123	cctaTGGCCTGTACCCAgtag
CGRF1_HUMAN	-2881	-2869	gggcTGGCCTGGTACCAcaaa
CGRF1_HUMAN	-2455	-2443	aacaTGGCAAAACCCCAtctc
CGRF1_HUMAN	-2041	-2029	gagaTGGCTTGAGCCCAggaa
LRMP_HUMAN	-545	-533	aacaTGGCAAACCCCCAtctc
PEX14_HUMAN	-438	-426	aacaTGGAGAAACTCCAtctc
PEX14_HUMAN	-438	-426	gagaTGGAGTTTCTCCAtgtt
GPC6_HUMAN	-2944	-2932	tgtaTGGCATTTATCCAtatt
GPC6_HUMAN	-2944	-2932	aataTGGATAAATGCCAtaca
MARH3_HUMAN	-1610	-1598	tggcTGGCTTTGCACCAgcag
CPXM1_HUMAN	-2239	-2227	aactTGGCTTGTTCCCAaatc
CPXM1_HUMAN	-1031	-1019	gggaTGGCGCTTGGCCAgaaa
CPXM1_HUMAN	-1031	-1019	tttcTGGCCAAGCGCCAtccc
NR_002798.1	-1208	-1196	agaaTGGCGTCAACCCAggag
KRIT1_HUMAN	-885	-873	gagaTGGAGTTTTACCAtgtt
NP_036238.1	-2495	-2483	tctcTGGCCAATGTCCAcaac
NP_036238.1	-2495	-2483	gttgTGGACATTGGCCAgaga
NP_036238.1	-2327	-2315	ttagTGGCTTAAAACCAccat
DUS18_HUMAN	-599	-587	ccagTGGCATGGAACCAgagc
DUS18_HUMAN	-355	-343	caaaTGGCAAGTCCCCAagtc
Q8NAS2_HUMAN	-303	-291	acgaTGGCCCCCTCCCAcggc
Q7Z664_HUMAN	-812	-800	atgaTGGCCCCTCCCCAgcac
VTNC_HUMAN	-836	-824	taccTGGAAAATGCCCActgg
STX5_HUMAN	-1506	-1494	gtctTGGCAGCAGCCCAtggc
HBA_HUMAN	-2675	-2663	catcTGGCTCTCAGCCAgcct
HBA_HUMAN	-2314	-2302	aataTGGAGAAACCCCAgtta
HBA_HUMAN	-2675	-2663	aggcTGGCTGAGAGCCAgatg
HBA_HUMAN	-786	-774	gtgcTGGCTAAGCCCCAagtc
AT5G3_HUMAN	-2298	-2286	gaatTGGAGTAACACCAaccc
DLRB1_HUMAN	-2076	-2064	gagcTGGAATAGGACCAagaa
DLRB1_HUMAN	-233	-221	gctgTGGAAAATTCCCAactc
PKNX2_HUMAN	-947	-935	acagTGGAGCAGGCCCAgagc
PKNX2_HUMAN	-2260	-2248	acttTGGATAGGGCCCAaggg
NP_715638.1	-536	-524	ggggTGGAATGGAGCCAgctt
NP_715638.1	-2230	-2218	gttgTGGCCCTTCCCCAgcat
NP_715638.1	-536	-524	aagcTGGCTCCATTCCAcccc
NP_715638.1	-371	-359	tagaTGGCCTCAGACCAtttt
NP_001073999.1	-542	-530	aactTGGCGAAACCCCAtttc
FN3K_HUMAN	-1759	-1747	tgctTGGCCGGGTGCCAtgtg
FN3K_HUMAN	-1759	-1747	cacaTGGCACCCGGCCAagca
FAIM2_HUMAN	-962	-950	atgaTGGCTGGGTCCCAgtga
TRIM6_HUMAN	-2182	-2170	gcccTGGCAAAATCCCAtcat
TRIM6_HUMAN	-957	-945	agaaTGGCTTGAACCCAggag
TRIM6_HUMAN	-542	-530	gagaTGGAGTTTCACCAtgtt
Q8NAZ8_HUMAN	-1689	-1677	gtcgTGGCTCCAAGCCAtggc
Q8NAZ8_HUMAN	-1393	-1381	ctgcTGGAGGTGCTCCAccca
Q8NAZ8_HUMAN	-1689	-1677	gccaTGGCTTGGAGCCAcgac
Q8NAZ8_HUMAN	-1393	-1381	tgggTGGAGCACCTCCAgcag
MMRN1_HUMAN	-2892	-2880	aaggTGGAAAAGAACCAaacc
CYGB_HUMAN	-1165	-1153	gcccTGGATAGGGCCCAccag
CYGB_HUMAN	-305	-293	gcatTGGCTCTTACCCAcacg
PK3CA_HUMAN	-1394	-1382	aaccTGGCACTTCTCCAggat
PK3CA_HUMAN	-1394	-1382	atccTGGAGAAGTGCCAggtt
GSHR_HUMAN	-342	-330	ccacTGGCAACTCCCCAgggg
Q13178_HUMAN	-1823	-1811	agccTGGAGCCTTCCCAgggg
Q13178_HUMAN	-530	-518	aggcTGGAGATGCACCAggtc
MOL1B_HUMAN	-765	-753	aacaTGGCAAAATCCCAtctc
MOL1B_HUMAN	-1379	-1367	agaaTGGCTTGAACCCAggag
Q4ZFY0_HUMAN	-895	-883	gaagTGGAAGATGCCCAtgac
CD99_HUMAN	-2465	-2453	aacaTGGCGAAACCCCAtctc
UBIP1_HUMAN	-2515	-2503	ttgcTGGCCTTAAGCCAtcct
UBIP1_HUMAN	-1640	-1628	tttcTGGCTCAGTGCCActgc
UBIP1_HUMAN	-1348	-1336	gcagTGGCGCGTGCCCAcgct
UBIP1_HUMAN	-2515	-2503	aggaTGGCTTAAGGCCAgcaa
UBIP1_HUMAN	-1640	-1628	gcagTGGCACTGAGCCAgaaa
COBL_HUMAN	-2612	-2600	tcctTGGAAGGCCCCCAgaca
CLD4_HUMAN	-1211	-1199	ccccTGGAGTTGTGCCAcaca
CLD4_HUMAN	-1557	-1545	tgccTGGAATGTCACCAagcc
CLD4_HUMAN	-1211	-1199	tgtgTGGCACAACTCCAgggg
Q8NEL9-2	-2626	-2614	caccTGGCTCTAGACCAagat
Q8NEL9-2	-2507	-2495	agtgTGGCATTTCCCCAgtga
Q9NSM2_HUMAN	-39	-27	gcgcTGGAGTTTCCCCAgctc
CRSP2_HUMAN	-2152	-2140	aacaTGGCGAAACCCCAtctc
Q9UQD0-3	-1674	-1662	tttaTGGAACAATCCCAtgtg
ICAM2_HUMAN	-1356	-1344	ggaaTGGAGCTTGGCCAaagt
ICAM2_HUMAN	-1315	-1303	ccttTGGAAAGGCCCCAtcag
ICAM2_HUMAN	-1211	-1199	tgtgTGGCGATCCCCCAggaa
ICAM2_HUMAN	-1356	-1344	acttTGGCCAAGCTCCAttcc
Q8WXG6-3	-386	-374	aacaTGGCAAAACCCCAtctc
FCGBP_HUMAN	-1820	-1808	tctcTGGCTTTTAGCCAgtct
FCGBP_HUMAN	-1094	-1082	agccTGGCCTGCGCCCAcacc
FCGBP_HUMAN	-1820	-1808	agacTGGCTAAAAGCCAgaga
EP15R_HUMAN	-1392	-1380	aacaTGGAGAAACCCCAtctt
NP_001025034.1	-2852	-2840	gctaTGGCAGCCTTCCAagac
NP_001025034.1	-2852	-2840	gtctTGGAAGGCTGCCAtagc
NP_001025034.1	-469	-457	cggcTGGCAAGTAACCAtagc
THAP7_HUMAN	-1353	-1341	gtgtTGGAACTGGTCCAcagc
THAP7_HUMAN	-1353	-1341	gctgTGGACCAGTTCCAacac
THAP7_HUMAN	-457	-445	acgaTGGAGCGGCCCCAgcgt
DOCK5_HUMAN	-2581	-2569	acaaTGGATTCATACCAcagc
DOCK5_HUMAN	-2386	-2374	tgttTGGCAGGTTCCCAggtc
DOCK5_HUMAN	-245	-233	ctccTGGCGCCGCCCCAgtcc
ENST00000352689	-1682	-1670	tctcTGGCCCTTTCCCActgt
ZHX1_HUMAN	-1890	-1878	gccaTGGACCAGTACCAatcc
ZHX1_HUMAN	-2292	-2280	agccTGGCACCTCCCCActgt
ASPH2_HUMAN	-1603	-1591	aacaTGGAAAAACCCCAtctc
LRC59_HUMAN	-1745	-1733	gaagTGGCCCGCCACCAtctt
Q7Z406-2	-669	-657	agaaTGGCGTGAACCCAggag
FABPH_HUMAN	-223	-211	ccacTGGCTGGTCCCCAccca
SEPT7_HUMAN	-853	-841	ggccTGGCACAGCCCCAgagg
ANGT_HUMAN	-530	-518	ctgaTGGCTGGCTCCCAggct
APBP2_HUMAN	-396	-384	gagcTGGATGCCTCCCAcgga
O15194-2	-2241	-2229	atcaTGGATCTACCCCAtgag
