# Supplementary material for: A DNA Sequence Directed Mutual Transcription Regulation of HSF1 and NFIX Involves Novel Heat Sensitive Protein Interactions
Source: PLoS One. 2009 Apr 1;4(4):e5050. doi: 10.1371/journal.pone.0005050 (PMC2660424; doi:10.1371/journal.pone.0005050)
Supplement: Table S3 — Sequences of oligonucleotides used for PCR, cloning, site-directed mutagenesis and siRNA experiments. (0.03 MB XLS) [file pone.0005050.s010.xls]

## Sheet: Sheet1
Experiment	Primer 1 or siRNA as applicable	Primer 2 or siRNA as applicable	siRNA	siRNA
CGGBP1 siRNA TARGET	GCA AUG UGG UUC UGA AUC A	GGA GCG AUU UGU AGU AAC A	GUU CGC AAG UCU GCC AUU A	CAA CAG UAC UGC GCA AAC A
ChIP HSF1 adjacent to CGG repeat	CTG GGT CGG CAA CTA TTA GG	TGC CCC ATA AGG AAT GAA AA
ChIP HSF1 promoter UPS around CGG repeat	CTC CAG TTC GGG CTC AGA C	GTT GGT CCC ACC CCC TTC
ChIP HSPA8 intron 1#1	GAG CCA GCG TTT TCT TTC AC	TAG TGC TGC AGT CCA GGT TG
ChIP HSPA8 intron 1#2	AGA GTT GGG TTG TGG GTC TG	GTG GTC TTA CCC CGA ACT GA
ChIP HSPA8 upstream sequence	CGC CGC TAT CAT TGG TTA GT	TGC CCT TAC AAG ACC CAA TC
ChIP LOX upstream sequence	GAC TTG CCA TCA GTG GGA AT	TGG CTG CTT CTG TCA CCT AA
ChIP LUCIFERASE vector HSF1 promoter	GGA CAG GCC GCA ATA AAA TA	GTT GGT CCC ACC CCC TTC
ChIP LUCIFERASE vector NFIX promoter	AGT GCA GGT GCC AGA ACA TT	GAG CAA GCG AGT GAG GAA AC
ChIP MSN upstream sequence	GAG GTG GGG AAT GAC ACA AG	CCA AAC AGT CTC CAT GAG CA
ChIP NFIX promoter	TAA CCC TAA TGT GGC CGA GA	GAG CAA GCG AGT GAG GAA AC
CONTROL siRNA TARGET	AUG AAC GUG AAU UGC UCA A	UAA GGC UAU GAA GAG AUA C	AUG UAU UGG CCU GUA UUA G	UAG CGA CUA AAC ACA UCA A
HA tagging of NFIX at N terminus with KOZAK sequence¨; Full length NFIX cDNA	HA - TAT CCT TAC GAT GTA CCA GAC TAT GCT TAC TCC CCG TAC TGC CTC ACC; KOZ - TGT GGG TAC CGC CAC CAT GGG ATA TCC TTA CGA TGT ACC AGA CTA TGC T	TGT CCT CGA GTC AGA AAG TTG CCG TCC CGG TGT CCT CGA GTC ACT
HMGN1 siRNA TARGET	AGC CAA GUC UGA UUA AUA A	CGA AGU GGC UAA CCA AGA A	GAG UCC AGC CUC UGA UGA A	GAA GAC UUA CCU GCG GAA A
HSF1 promoter LUCIFERASE	TAT AGG TAC CCT CCA GTT CGG GCT CAG AC	TAT ACT CGA GCG AGC AAG GAG GGA ATA GG
HSF1 promoter mutant LUCIFERASE	TAT AGG TAC CCT CCA GTT CGG GCT CAG AC	TAT ACT CGA GGT TGG TCC CAC CCC CTT C
HSF1 siRNA TARGET	CAC AUU CCA UGC CCA AGU A	CCA CUU GGA UGC UAU GGA C	CCU GAA GAG UGA AGA CAU A	GAA CAG CAG CCC GGA UUC A
NFIX promoter LUCIFERASE	TAT AGG TAC CTA ACC CTA ATG TGG CCG AGA	TAT ACT CGA GGA GCA AGC GAG TGA GGA AAC
NFIX siRNA TARGET	UGA CGG AGC UGG UGA GAG UUU	GAA UCC GGA CAA UCA GAU AUU	CCA ACG GGC ACU UAA GUU UUU	GGA CAG CAU UCG CAA CGA CUU
NFIX-pIRESA-hrGFPII	CAC AGA ATT CCC ACC ATG GTG TAC TCC CCG TAC TGC CTC AC	TAT AGC GGC CGC AGA AAG TTG CCG TCC CGG G
PCR pACT2 inserts common primers	CTA TTC GAT GAT GAA GAT ACC CCA CCA AAC CC	AAG TGA ACT TGC GGG GTT TTT CAG TAT CTA CG
qRTCPR ADAM12	GCC TCT GTC TTC TGG ACT GG	TGG AAG GCA AAC CAA GAT TC
qRTCPR DDIT3	GCG CAT GAA GGA GAA AGA AC	CCA ATT GTT CAT GCT TGG TG
qRTCPR DERL2	AGA AGG CTC TTT CCG AGG TC	AAG TTC ATG CGG ACA TAG GG
qRTCPR HERPUD1	ACT TGC TTC CAA AGC AGG AA	CCC TTT GCC TTA AAC CAT CA
qRTCPR HYOU1	GAA TCC TTT GCC TGT GGG TA	CCT GGT AAC TGA GGC TCT GC
qRTCPR MMP2	ATG ACA GCT GCA CCA CTG AG	ATT TGT TGC CCA GGA AAG TG
qRTCPR PTRF	GCT CCT TCC GAA CTT CCT CT	ACT TGG ACA ACC AGG ACA GG
qRTCPR XBP1	GGA GTT AAG ACA GCG CTT GG	ACT GGG TCC AAG TTG TCC AG
qRTPCR CGGBP1	TCC CTT ATT CCC TTG CTC CT	ACC AGA GAC GCA TCA AAT CC
qRTPCR GAPDH	GAG TCA ACG GAT TTG GTC GT	TTG ATT TTG GAG GGA TCT CG
qRTPCR HMGN1	AAG GAA GAG CCC AAG AGG AG	AGT CTT CGT TTC CCC GTT TT
qRTPCR HSF1	GAC ATA AAG ATC CGC CAG GA	CTG CAC CAG TGA GAT CAG GA
qRTPCR HSPA1A	CGA CCT GAA CAA GAG CAT CA	AAG ATC TGC GTC TGC TTG GT
qRTPCR HSPA8	GGA GGT GGC ACT TTT GAT GT	AGC AGT ACG GAG GCG TCT TA
qRTPCR NFIA	CGG AGA AGT CTG GTT TCA GC	GCT GCT GGA TAA TGG GTG AT
qRTPCR NFIB	ACC CGT GCT GTG TCT TAT CC	ATG ATG TGG CTG GAC ACA AA
qRTPCR NFIC	ACC TGG CAT ACG ACC TGA AC	GGG CTG TTG AAT GGT GAC TT
qRTPCR NFIX	GAGTTTAACGGAACGGGACA	GTTCGTTGGCATTGACCTCT
qRTPCR NFIX CTF domain in pGBKT7	CTA ACA TAT GGG AGT CAC AAT CAA AGA ACT GGA TC	TAT AGT CGA CTC AGA AAG TTG CCG TCC C
SDM NFIX promoter LUCIFERASE	TTC CAA CTG GAT CAG GAG ATA TCA TAT GGA TAT CAG CCT GGG GAG AGG GA	TCC CTC TCC CCA GGC TGA TAT CCA TAT GAT ATC TCC TGA TCC AGT TGG AA
SDM Y151F NFIX	GTA CTG ATG GGG AGC GGC TCT TCA AGT CGC CTC AGT GCT CGA A	TTC GAG CAC TGA GGC GAC TTG AAG AGC CGC TCC CCA TCA GTA C
SDM Y253F NFIX	CGG ACC TGG AGA GTC CCA GCT TCT ACA ACA TCA ACC AGG TGA C	GTC ACC TGG TTG ATG TTG TAG AAG CTG GGA CTC TCC AGG TCC G
